# Supplementary material for: Cu-MOFs Nanozymes with Ascorbate Oxidase and Peroxidase-like Activity for Sensitive Fluorometric Detection of Total Antioxidant Capacity in Fruits
Source: Nanomaterials (Basel). 2026 May 25;16(11):665. doi: 10.3390/nano16110665 (PMC13258385; doi:10.3390/nano16110665)
Supplement: Supplementary file 1 [file nanomaterials-16-00665-s001.zip]

Archive with 1 entries (1 files):
- nanomaterials-4281246-supplementary.pdf
